# Supplementary material for: Genetically Modified Sugarcane Intercropping Soybean Impact on Rhizosphere Bacterial Communities and Co-occurrence Patterns
Source: Front Microbiol. 2021 Dec 9;12:742341. doi: 10.3389/fmicb.2021.742341 (PMC8713472; doi:10.3389/fmicb.2021.742341)
Supplement: Supplementary file 1 [file Data_Sheet_1.CSV]

Table S1 Response OTUs table in GM sugarcane and soybean intercropping pattern
	Genus	Inter_Soy	Mono_soy	Mono_Sug	Inter_Sug
1	[Eubacterium]_coprostanoligenes_group	NA	1	1	NA
3	Acidocella	NA	1	NA	NA
6	Acinetobacter	NA	1	1	NA
9	Allobaculum	NA	NA	1	NA
10	Altererythrobacter	NA	NA	NA	2
11	Anaerostipes	NA	1	NA	NA
13	Asteroleplasma	NA	NA	1	NA
14	Asticcacaulis	NA	1	NA	NA
16	bacterium_SRMC-18-4	NA	1	NA	NA
19	Bifidobacterium	NA	1	NA	NA
20	Bilophila	NA	1	NA	1
21	Bituminaria_bituminosa	NA	1	NA	NA
22	Bordetella	NA	1	NA	NA
23	Bosea	NA	1	NA	NA
25	Brucella	NA	1	NA	NA
26	Burkholderia	NA	3	NA	1
29	Candidimonas	NA	3	NA	1
31	Cellulomonas	NA	NA	1	1
32	Chitinophaga	NA	NA	2	2
33	Chryseobacterium	NA	1	NA	NA
34	Crenotalea	NA	1	NA	4
35	Cupriavidus	NA	1	NA	NA
36	Curtobacterium	NA	NA	1	NA
38	Devosia	NA	3	NA	NA
40	Enterobacter	NA	2	NA	NA
41	Eoetvoesia	NA	NA	NA	2
42	Flavihumibacter	NA	NA	1	NA
43	Flavisolibacter	NA	3	1	1
45	Gluconacetobacter	NA	NA	1	NA
46	Granulicella	NA	NA	NA	1
48	Hyphomicrobium	NA	3	NA	NA
51	Leifsonia	NA	1	NA	NA
54	Macromonas	NA	1	NA	NA
55	Magnetovibrio	NA	NA	1	1
57	Massilia	NA	1	1	NA
58	Mesorhizobium	NA	3	1	1
60	Modestobacter	NA	NA	1	NA
62	Nitratireductor	NA	1	NA	NA
63	Nitrolancea	NA	NA	1	NA
64	Nitrosospira	NA	NA	1	NA
65	Nocardia	NA	NA	1	NA
67	Noviherbaspirillum	NA	1	NA	NA
69	Parapusillimonas	NA	1	NA	NA
70	Parasutterella	NA	1	NA	NA
72	Paucimonas	NA	1	NA	NA
73	Pedobacter	NA	NA	1	NA
74	Phenylobacterium	NA	1	NA	NA
75	Porphyrobacter	NA	NA	NA	1
76	Pseudoduganella	NA	1	1	NA
78	Pseudomonas	NA	1	NA	NA
79	Pusillimonas	NA	3	NA	2
82	Rhizobium	NA	1	NA	1
85	Rhodovastum	NA	1	NA	NA
87	Sinomonas	NA	1	2	NA
88	Sphingobacterium	NA	NA	1	NA
91	Streptomyces	NA	NA	8	3
92	Sulfuricurvum	NA	1	NA	NA
93	Sutterella	NA	1	NA	NA
94	Taibaiella	NA	1	NA	10
96	Terrimonas	NA	1	NA	NA
97	Thalassospira	NA	2	NA	1
98	Unassigned	32	18	8	23
66	Nocardioides	7	NA	7	7
44	Gemmatimonas	4	NA	NA	5
53	Lysobacter	4	NA	3	1
77	Pseudolabrys	4	2	3	1
84	Rhodanobacter	4	9	1	9
18	Bdellovibrio	3	1	NA	NA
59	Mizugakiibacter	3	7	NA	3
83	Rhizomicrobium	3	1	NA	2
89	Sphingomonas	3	2	6	7
49	Jatrophihabitans	2	NA	2	3
50	Lacibacter	2	2	NA	NA
61	Mycobacterium	2	NA	2	NA
99	Yonghaparkia	2	NA	2	1
2	Acidobacterium	1	NA	NA	4
4	Acidothermus	1	NA	NA	1
5	Acidovorax	1	NA	NA	NA
7	Actinoallomurus	1	NA	1	2
8	Actinospica	1	NA	NA	NA
12	Arthrobacter	1	1	1	NA
15	bacterium_Ellin301	1	NA	NA	NA
17	Bacteroides	1	NA	NA	1
24	Bradyrhizobium	1	NA	1	NA
27	Candidatus_Koribacter	1	NA	NA	NA
28	Candidatus_Solibacter	1	NA	NA	1
30	Castellaniella	1	6	NA	6
37	Desulfosporosinus	1	NA	1	NA
39	Ensifer	1	2	2	NA
47	Hydrogenophaga	1	1	NA	NA
52	Lysinimonas	1	NA	NA	NA
56	Marmoricola	1	NA	NA	2
68	Oryzihumus	1	NA	NA	NA
71	Patulibacter	1	1	NA	1
80	Ralstonia	1	1	NA	NA
81	Ramlibacter	1	3	NA	1
86	Sediminibacterium	1	NA	NA	NA
90	Sphingopyxis	1	2	NA	NA
95	Terrabacter	1	NA	1	NA
