# Supplementary material for: Genetically Modified Sugarcane Intercropping Soybean Impact on Rhizosphere Bacterial Communities and Co-occurrence Patterns
Source: Front Microbiol. 2021 Dec 9;12:742341. doi: 10.3389/fmicb.2021.742341 (PMC8713472; doi:10.3389/fmicb.2021.742341)
Supplement: Supplementary file 2 [file Data_Sheet_2.CSV]

Table S2 Response OTUs table in WT sugarcane and soybean intercropping pattern
	Genus	Inter_Soy	Mono_soy	Mono_Sug	Inter_Sug
11	Bacteroides	NA	NA	1	NA
14	Bryobacter	NA	NA	1	NA
19	Diaphorobacter	NA	NA	NA	1
30	Lysobacter	NA	NA	2	3
31	Marmoricola	NA	NA	1	1
36	Mucilaginibacter	NA	NA	2	1
42	Novosphingobium	NA	NA	1	NA
46	Parafilimonas	NA	NA	1	NA
49	Pedomicrobium	NA	NA	1	NA
50	Peredibacter	NA	NA	1	NA
52	Phycicoccus	NA	NA	NA	1
56	Ramlibacter	NA	NA	1	NA
62	Singulisphaera	NA	NA	1	NA
69	Streptomyces	NA	NA	1	NA
73	Treponema_2	NA	NA	1	NA
25	Gemmatimonas	3	NA	4	4
7	Altererythrobacter	2	NA	2	2
20	Dyadobacter	2	NA	NA	NA
22	Enterobacter	2	NA	NA	NA
2	Achromobacter	1	NA	NA	NA
3	Acidothermus	1	NA	1	1
5	Alcanivorax	1	NA	NA	NA
10	Bacillus	1	NA	NA	NA
12	Bdellovibrio	1	NA	3	NA
21	Dyella	1	NA	NA	NA
23	Escherichia-Shigella	1	NA	NA	NA
24	Fluviicola	1	NA	NA	NA
26	Herbaspirillum	1	NA	1	NA
28	Kitasatospora	1	NA	1	NA
39	Nitrosospira	1	NA	1	1
40	Nocardioides	1	NA	3	4
41	Noviherbaspirillum	1	NA	NA	NA
43	Ochrobactrum	1	NA	NA	NA
44	Paenibacillus	1	NA	1	NA
45	Pandoraea	1	NA	NA	NA
48	Pedobacter	1	NA	2	2
61	Shinella	1	NA	NA	NA
63	Sorangium	1	NA	NA	NA
68	Stenotrophomonas	1	NA	NA	NA
75	Variibacter	1	NA	NA	NA
74	Unassigned	14	9	20	14
17	Castellaniella	NA	5	NA	NA
59	Rhodanobacter	2	5	NA	1
34	Mizugakiibacter	NA	4	NA	NA
16	Candidimonas	NA	3	NA	NA
27	Hyphomicrobium	NA	3	NA	NA
55	Pusillimonas	NA	3	NA	NA
66	Sphingomonas	2	3	3	1
18	Devosia	2	2	NA	NA
67	Sphingopyxis	1	2	NA	1
1	[Eubacterium]_coprostanoligenes_group	NA	1	1	NA
4	Acinetobacter	NA	1	NA	NA
6	Alkanibacter	NA	1	NA	NA
8	Anaerostipes	NA	1	NA	NA
13	Bituminaria_bituminosa	NA	1	NA	NA
29	Leifsonia	NA	1	NA	NA
32	Massilia	NA	1	NA	NA
37	Naasia	NA	1	NA	NA
47	Parapusillimonas	NA	1	NA	NA
51	Phenylobacterium	NA	1	NA	NA
57	Rhizobium	NA	1	NA	NA
58	Rhizomicrobium	NA	1	NA	1
60	Rhodovastum	NA	1	NA	NA
70	Sulfurimonas	NA	1	1	NA
71	Taibaiella	NA	1	NA	NA
72	Thalassospira	NA	1	NA	NA
33	Mesorhizobium	2	1	NA	NA
9	Asticcacaulis	1	1	NA	NA
15	Burkholderia	1	1	NA	NA
35	Modestobacter	1	1	NA	1
38	Nitratireductor	1	1	1	NA
53	Pseudoclavibacter	1	1	NA	NA
54	Pseudolabrys	1	1	NA	1
64	Sphingobacterium	1	1	1	NA
65	Sphingobium	1	1	NA	NA
