# Supplementary material for: Genetically Modified Sugarcane Intercropping Soybean Impact on Rhizosphere Bacterial Communities and Co-occurrence Patterns
Source: Front Microbiol. 2021 Dec 9;12:742341. doi: 10.3389/fmicb.2021.742341 (PMC8713472; doi:10.3389/fmicb.2021.742341)
Supplement: Supplementary file 3 [file Data_Sheet_3.CSV]

Table S3 Response OTUs of Each Module in GM Sugarcane and Soybean Intercropping Pattern
	Genus	Module_1	Module_10	Module_11	Module_13	Module_15	Module_16	Module_2	Module_3	Module_4	Module_49	Module_5	Module_6	Module_7	Module_8
1	[Eubacterium]_coprostanoligenes_group	NA	NA	NA	NA	NA	NA	NA	NA	2	NA	NA	NA	NA	NA
2	Acidobacterium	5	NA	NA	NA	NA	NA	NA	NA	NA	NA	NA	NA	NA	NA
3	Acidocella	NA	NA	NA	NA	NA	NA	NA	1	NA	NA	NA	NA	NA	NA
5	Acidovorax	NA	NA	NA	NA	NA	NA	NA	NA	NA	NA	NA	NA	1	NA
6	Acinetobacter	NA	NA	NA	NA	NA	NA	NA	1	NA	NA	1	NA	NA	NA
7	Actinoallomurus	1	NA	NA	NA	NA	NA	NA	NA	NA	NA	3	NA	NA	NA
8	Actinospica	1	NA	NA	NA	NA	NA	NA	NA	NA	NA	NA	NA	NA	NA
11	Anaerostipes	NA	NA	NA	NA	NA	NA	NA	NA	1	NA	NA	NA	NA	NA
13	Asticcacaulis	NA	NA	NA	NA	NA	NA	NA	NA	1	NA	NA	NA	NA	NA
14	bacterium_Ellin301	NA	NA	NA	NA	NA	NA	NA	NA	NA	NA	NA	NA	NA	1
15	bacterium_SRMC-18-4	NA	NA	NA	NA	NA	NA	NA	1	NA	NA	NA	NA	NA	NA
16	Bacteroides	2	NA	NA	NA	NA	NA	NA	NA	NA	NA	NA	NA	NA	NA
17	Bdellovibrio	1	NA	NA	NA	NA	NA	NA	2	NA	NA	NA	1	NA	NA
18	Bifidobacterium	NA	NA	NA	NA	NA	NA	NA	1	NA	NA	NA	NA	NA	NA
19	Bilophila	NA	NA	NA	NA	NA	NA	NA	2	NA	NA	NA	NA	NA	NA
20	Bituminaria_bituminosa	NA	NA	NA	NA	NA	NA	NA	1	NA	NA	NA	NA	NA	NA
21	Bordetella	NA	NA	NA	NA	NA	NA	NA	1	NA	NA	NA	NA	NA	NA
22	Bosea	NA	NA	NA	NA	NA	NA	NA	NA	1	NA	NA	NA	NA	NA
23	Bradyrhizobium	NA	NA	NA	NA	NA	NA	NA	NA	NA	NA	NA	NA	NA	2
24	Brucella	NA	NA	NA	NA	NA	NA	NA	NA	1	NA	NA	NA	NA	NA
25	Burkholderia	1	NA	NA	NA	NA	NA	NA	3	NA	NA	NA	NA	NA	NA
26	Candidatus_Koribacter	NA	NA	NA	NA	NA	NA	NA	NA	NA	NA	NA	NA	1	NA
27	Candidatus_Solibacter	2	NA	NA	NA	NA	NA	NA	NA	NA	NA	NA	NA	NA	NA
28	Candidimonas	NA	NA	NA	NA	NA	NA	NA	4	NA	NA	NA	NA	NA	NA
29	Castellaniella	10	NA	NA	NA	NA	NA	NA	3	NA	NA	NA	NA	NA	NA
32	Chryseobacterium	NA	NA	NA	NA	NA	NA	NA	1	NA	NA	NA	NA	NA	NA
33	Crenotalea	5	NA	NA	NA	NA	NA	NA	NA	NA	NA	NA	NA	NA	NA
34	Cupriavidus	NA	NA	NA	NA	NA	NA	NA	1	NA	NA	NA	NA	NA	NA
36	Desulfosporosinus	NA	NA	NA	NA	NA	NA	NA	NA	NA	NA	2	NA	NA	NA
37	Devosia	NA	NA	NA	NA	NA	NA	NA	1	2	NA	NA	NA	NA	NA
38	Ensifer	NA	NA	NA	NA	NA	NA	NA	NA	3	NA	NA	NA	NA	2
39	Enterobacter	NA	NA	NA	NA	NA	NA	NA	2	NA	NA	NA	NA	NA	NA
40	Eoetvoesia	1	NA	NA	NA	NA	1	NA	NA	NA	NA	NA	NA	NA	NA
42	Flavisolibacter	NA	NA	NA	NA	NA	NA	NA	3	2	NA	NA	NA	NA	NA
43	Gemmatimonas	9	NA	NA	NA	NA	NA	NA	NA	NA	NA	NA	NA	NA	NA
44	Granulicella	1	NA	NA	NA	NA	NA	NA	NA	NA	NA	NA	NA	NA	NA
45	Hydrogenophaga	NA	NA	NA	NA	NA	NA	NA	2	NA	NA	NA	NA	NA	NA
46	Hyphomicrobium	NA	NA	NA	NA	NA	NA	NA	NA	3	NA	NA	NA	NA	NA
47	Jatrophihabitans	3	NA	NA	NA	NA	NA	NA	NA	NA	1	3	NA	NA	NA
48	Lacibacter	NA	NA	NA	NA	NA	NA	NA	4	NA	NA	NA	NA	NA	NA
49	Leifsonia	NA	NA	NA	NA	NA	NA	NA	1	NA	NA	NA	NA	NA	NA
50	Lysinimonas	1	NA	NA	NA	NA	NA	NA	NA	NA	NA	NA	NA	NA	NA
51	Lysobacter	NA	NA	NA	NA	NA	NA	NA	NA	NA	NA	8	NA	NA	NA
52	Macromonas	NA	NA	NA	NA	NA	NA	NA	1	NA	NA	NA	NA	NA	NA
54	Marmoricola	NA	NA	NA	NA	NA	NA	NA	NA	NA	NA	1	1	NA	NA
55	Massilia	NA	NA	NA	NA	NA	NA	NA	NA	1	NA	1	NA	NA	NA
56	Mesorhizobium	NA	NA	NA	NA	NA	NA	NA	3	2	NA	NA	NA	NA	NA
57	Mizugakiibacter	1	1	NA	NA	NA	NA	NA	11	NA	NA	NA	NA	NA	NA
58	Modestobacter	NA	NA	NA	1	NA	NA	NA	NA	NA	NA	NA	NA	NA	NA
59	Mycobacterium	NA	NA	NA	NA	NA	NA	NA	NA	NA	NA	NA	NA	NA	4
60	Nitratireductor	NA	NA	NA	NA	NA	NA	NA	1	NA	NA	NA	NA	NA	NA
61	Nitrolancea	NA	NA	1	NA	NA	NA	NA	NA	NA	NA	NA	NA	NA	NA
62	Nitrosospira	NA	NA	NA	NA	NA	NA	NA	NA	NA	NA	1	NA	NA	NA
65	Noviherbaspirillum	NA	NA	NA	NA	NA	NA	NA	NA	1	NA	NA	NA	NA	NA
66	Oryzihumus	NA	NA	NA	NA	NA	NA	NA	NA	NA	NA	1	NA	NA	NA
67	Parapusillimonas	NA	NA	NA	NA	NA	NA	NA	1	NA	NA	NA	NA	NA	NA
68	Parasutterella	NA	NA	NA	NA	NA	NA	NA	1	NA	NA	NA	NA	NA	NA
69	Patulibacter	NA	NA	NA	NA	NA	NA	NA	NA	NA	NA	NA	NA	3	NA
70	Paucimonas	NA	NA	NA	NA	NA	NA	NA	1	NA	NA	NA	NA	NA	NA
72	Phenylobacterium	NA	NA	NA	NA	NA	NA	NA	NA	1	NA	NA	NA	NA	NA
74	Pseudoduganella	NA	NA	NA	NA	NA	NA	NA	NA	2	NA	NA	NA	NA	NA
75	Pseudolabrys	NA	NA	NA	NA	NA	NA	NA	NA	3	NA	2	NA	3	2
76	Pseudomonas	NA	NA	NA	NA	NA	NA	NA	1	NA	NA	NA	NA	NA	NA
77	Pusillimonas	NA	NA	NA	NA	NA	NA	NA	5	NA	NA	NA	NA	NA	NA
78	Ralstonia	NA	NA	NA	NA	NA	NA	NA	2	NA	NA	NA	NA	NA	NA
79	Ramlibacter	2	NA	NA	NA	NA	NA	NA	2	1	NA	NA	NA	NA	NA
80	Rhizobium	NA	NA	NA	NA	NA	NA	NA	2	NA	NA	NA	NA	NA	NA
81	Rhizomicrobium	4	NA	NA	NA	NA	NA	NA	2	NA	NA	NA	NA	NA	NA
83	Rhodovastum	NA	NA	NA	NA	NA	NA	NA	1	NA	NA	NA	NA	NA	NA
84	Sediminibacterium	NA	NA	NA	NA	NA	NA	NA	NA	NA	NA	NA	1	NA	NA
85	Sinomonas	NA	NA	NA	NA	NA	NA	NA	NA	NA	NA	NA	NA	NA	1
86	Sphingobacterium	NA	NA	NA	NA	1	NA	NA	NA	NA	NA	NA	NA	NA	NA
88	Sphingopyxis	NA	NA	NA	NA	NA	NA	NA	NA	2	NA	NA	NA	1	NA
90	Sulfuricurvum	NA	NA	NA	NA	NA	NA	NA	1	NA	NA	NA	NA	NA	NA
91	Sutterella	NA	NA	NA	NA	NA	NA	NA	1	NA	NA	NA	NA	NA	NA
93	Terrabacter	NA	NA	NA	NA	NA	NA	NA	NA	NA	NA	NA	NA	NA	2
94	Terrimonas	NA	NA	NA	NA	NA	NA	NA	1	NA	NA	NA	NA	NA	NA
95	Thalassospira	NA	NA	NA	NA	NA	NA	NA	3	NA	NA	NA	NA	NA	NA
97	Yonghaparkia	NA	NA	NA	NA	NA	NA	NA	NA	NA	NA	5	NA	NA	NA
87	Sphingomonas	5	NA	NA	NA	NA	NA	10	1	2	NA	NA	NA	NA	NA
89	Streptomyces	NA	NA	NA	NA	NA	NA	8	NA	NA	NA	3	NA	NA	NA
64	Nocardioides	4	NA	NA	NA	NA	NA	5	NA	NA	NA	12	NA	NA	NA
31	Chitinophaga	NA	NA	NA	NA	NA	NA	4	NA	NA	NA	NA	NA	NA	NA
92	Taibaiella	6	NA	NA	NA	NA	NA	3	2	NA	NA	NA	NA	NA	NA
30	Cellulomonas	NA	NA	NA	NA	NA	NA	2	NA	NA	NA	NA	NA	NA	NA
53	Magnetovibrio	NA	NA	NA	NA	NA	NA	2	NA	NA	NA	NA	NA	NA	NA
82	Rhodanobacter	9	NA	NA	NA	NA	NA	2	7	NA	NA	NA	NA	NA	NA
96	Unassigned	27	NA	NA	NA	NA	NA	2	20	4	NA	15	7	3	2
4	Acidothermus	NA	NA	NA	NA	NA	NA	1	NA	NA	NA	NA	1	NA	NA
9	Allobaculum	NA	NA	NA	NA	NA	NA	1	NA	NA	NA	NA	NA	NA	NA
10	Altererythrobacter	1	NA	NA	NA	NA	NA	1	NA	NA	NA	NA	NA	NA	NA
12	Asteroleplasma	NA	NA	NA	NA	NA	NA	1	NA	NA	NA	NA	NA	NA	NA
35	Curtobacterium	NA	NA	NA	NA	NA	NA	1	NA	NA	NA	NA	NA	NA	NA
41	Flavihumibacter	NA	NA	NA	NA	NA	NA	1	NA	NA	NA	NA	NA	NA	NA
63	Nocardia	NA	NA	NA	NA	NA	NA	1	NA	NA	NA	NA	NA	NA	NA
71	Pedobacter	NA	NA	NA	NA	NA	NA	1	NA	NA	NA	NA	NA	NA	NA
73	Porphyrobacter	NA	NA	NA	NA	NA	NA	1	NA	NA	NA	NA	NA	NA	NA
